# Supplementary material for: 2-Styrylchromones: Cytotoxicity and Modulation of Human Neutrophils’ Oxidative Burst
Source: Pharmaceuticals (Basel). 2022 Feb 25;15(3):288. doi: 10.3390/ph15030288 (PMC8953385; doi:10.3390/ph15030288)
Supplement: Supplementary file 1 [file pharmaceuticals-15-00288-s001.zip]

Archive with 1 entries (1 files):
- pharmaceuticals-1596034-supplementary.pdf
